# Supplementary material for: Bioengineered Silkworm for Producing Cocoons with High Fibroin Content for Regenerated Fibroin Biomaterial-Based Applications
Source: Int J Mol Sci. 2022 Jul 4;23(13):7433. doi: 10.3390/ijms23137433 (PMC9267247; doi:10.3390/ijms23137433)
Supplement: Supplementary file 1 [file ijms-23-07433-s001.zip]

Archive with 1 entries (1 files):
- ijms-1753627-supplementary.pdf
